# Supplementary material for: Beyond the Bot: A Dual-Phase Framework for Evaluating AI Chatbot Simulations in Nursing Education
Source: Nurs Rep. 2025 Jul 31;15(8):280. doi: 10.3390/nursrep15080280 (PMC12389130; doi:10.3390/nursrep15080280)
Supplement: Supplementary file 1 [file nursrep-15-00280-s001.zip]

Archive with 3 entries (3 files):
- Educational_Chatbot_Simulation_Template.pdf
- Instructional Manual - AIMS.pdf
- Supplementary_File_1_Evaluation_Framework (1).pdf
